# Supplementary material for: Influence of the Computer-Aided Decision Support System Design on Ultrasound-Based Breast Cancer Classification
Source: Cancers (Basel). 2022 Jan 6;14(2):277. doi: 10.3390/cancers14020277 (PMC8773857; doi:10.3390/cancers14020277)
Supplement: Supplementary file 1 [file cancers-14-00277-s001.zip]

Archive with 1 entries (1 files):
- cancers-1539454-supplementary.pdf
